# Supplementary material for: Circulating Levels of Short-Chain Fatty Acids during Pregnancy and Infant Neurodevelopment
Source: Nutrients. 2022 Sep 23;14(19):3946. doi: 10.3390/nu14193946 (PMC9573109; doi:10.3390/nu14193946)
Supplement: Supplementary file 1 [file nutrients-14-03946-s001.zip]

Archive with 1 entries (1 files):
- nutrients-1885422-supplementary.pdf
